# Supplementary material for: Social communication of predator-induced changes in Drosophila behavior and germ line physiology
Source: eLife. 2015 May 13;4:e07423. doi: 10.7554/eLife.07423 (PMC4456452; doi:10.7554/eLife.07423)
Supplement: Supplementary file 1. — Absolute number of apoptotic egg chambers. (A) Absolute number of apoptotic egg chambers in Canton-S flies immediately following wasp exposure or mock exposure (0- to 24-hr period in oviposition experiments). Each replicate, replicate sum, and replicate average along with standard error is shown (*p < 0.05, **p < 0.001). (B) Absolute number of apoptotic egg chambers in GFP-Histone flies immediately following wasp exposure or mock exposure (0- to 24-hr period in oviposition experiments). Each replicate, replicate sum, and replicate average along with standard error is shown (*p < 0.05, **p < 0.001). (C) Absolute number of apoptotic egg chambers in teacher Canton-S flies 24 hr following wasp exposure or mock exposure (24- to 48-hr period in oviposition experiments). Each replicate, replicate sum, and replicate average along with standard error is shown (*p < 0.05, **p < 0.001). (D) Absolute number of apoptotic egg chambers in teacher GFP-Histone flies 24 hr following wasp exposure or mock exposure (24- to 48-hr period in oviposition experiments). Each replicate, replicate sum, and replicate average along with standard error is shown (*p < 0.05, **p < 0.001). (E) Absolute number of apoptotic egg chambers in Canton-S flies fed yeast paste immediately following wasp exposure or mock exposure (0- to 24-hr period in oviposition experiments). Each replicate, replicate sum, and replicate average along with standard error is shown (*p < 0.05, **p < 0.001). (F) Absolute number of apoptotic egg chambers in student GFP-Histone flies 24 hr following wasp exposure or mock exposure (24- to 48-hr period in oviposition experiments). Each replicate, replicate sum, and replicate average along with standard error is shown (*p < 0.05, **p < 0.001). (G) Absolute number of apoptotic egg chambers in student Canton-S flies 24 hr following wasp exposure or mock exposure (24- to 48-hr period in oviposition experiments). Each replicate, replicate sum, and replicate average along with standard e [file elife07423s001.xlsx]

## Sheet: A
Supplementary File 1A: Absolute number of apoptotic egg chambers in Canton-S flies immediately following wasp exposure or mock exposure (0-24 hour period in oviposition experiments). Each replicate, replicate sum, and replicate average along with standard error is shown (*P<0.05, **P<0.001).
Replicate 1	Unexposed			Exposed
	Canton S 0-24 hours (Teacher)			Canton S 0-24 hours (Teacher)
Developmental Stage	# of apoptotic egg chambers	total egg chambers	% Apoptotic Events	# of apoptotic egg chambers	total egg chambers	% Apoptotic Events
2--3	0	75	0	1	66	1.515
7--8	3	65	4.615	31	69	44.928
12--13	41	85	48.235	36	69	52.174
Replicate 2	Unexposed			Exposed
	Canton S 0-24 hours (Teacher)			Canton S 0-24 hours (Teacher)
Developmental Stage	# of apoptotic egg chambers	total egg chambers	% Apoptotic Events	# of apoptotic egg chambers	total egg chambers	% Apoptotic Events
2--3	0	104	0	1	98	1.02
7--8	9	101	8.911	32	72	44.445
12--13	38	77	49.351	33	52	63.462
Replicate 3	Unexposed			Exposed
	Canton S 0-24 hours (Teacher)			Canton S 0-24 hours (Teacher)
Developmental Stage	# of apoptotic egg chambers	total egg chambers	% Apoptotic Events	# of apoptotic egg chambers	total egg chambers	% Apoptotic Events
2--3	0	102	0	0	98	0
7--8	7	94	7.447	34	72	47.223
12--13	41	59	69.492	45	58	77.586
All Repilcates Sum	Unexposed			Exposed
	Canton S 0-24 hours (Teacher)			Canton S 0-24 hours (Teacher)
Developmental Stage	# of apoptotic egg chambers	total egg chambers	% Apoptotic Events	# of apoptotic egg chambers	total egg chambers	% Apoptotic Events
2--3	0	261	0	2	262	0.845
7--8	19	260	6.991	97	213	45.531**
12--13	120	221	55.692	114	179	64.407*
All Replicates Average	Unexposed			Exposed
	Canton S 0-24 hours (Teacher)			Canton S 0-24 hours (Teacher)
Developmental Stage	# of apoptotic egg chambers	total egg chambers	% Apoptotic Events	# of apoptotic egg chambers	total egg chambers	% Apoptotic Events
2--3	0 ± 0	93.667 ± 9.351	0 ± 0	0.6667 ± 0.334	87.334 ± 10.667	0.845 ± 0.446
7--8	6.334 ± 1.764	86.667 ± 11.020	6.991 ± 1.261	32.334 ± 0.882	71 ± 1	45.531 ± 0.857
12--13	40 ± 1	73.667 ± 7.6884	55.692 ± 6.907	38 ± 3.606	59.667 ± 4.978	64.407 ± 7.351

## Sheet: B
Supplementary File 1B: Absolute number of apoptotic egg chambers in GFP-Histone flies immediately following wasp exposure or mock exposure (0-24 hour period in oviposition experiments). Each replicate, replicate sum, and replicate average along with standard error is shown (*P<0.05, **P<0.001).
Replicate 1	Unexposed			Exposed
	His-GFP 0-24 hours (Teacher)			His-GFP 0-24 hours (Teacher)
Developmental Stage	# of apoptotic egg chambers	total egg chambers	% Apoptotic Events	# of apoptotic egg chambers	total egg chambers	% Apoptotic Events
2--3	0	151	0	0	145	0
7--8	4	86	4.651	22	75	29.334
12--13	17	34	50	17	35	41.935
Replicate 2	Unexposed			Exposed
	His-GFP 0-24 hours (Teacher)			His-GFP 0-24 hours (Teacher)
Developmental Stage	# of apoptotic egg chambers	total egg chambers	% Apoptotic Events	# of apoptotic egg chambers	total egg chambers	% Apoptotic Events
2--3	0	173	0	1	155	0.645
7--8	7	107	6.542	28	65	43.077
12--13	20	41	45	15	24	62.5
Replicate 3	Unexposed			Exposed
	His-GFP 0-24 hours (Teacher)			His-GFP 0-24 hours (Teacher)
Developmental Stage	# of apoptotic egg chambers	total egg chambers	% Apoptotic Events	# of apoptotic egg chambers	total egg chambers	% Apoptotic Events
2--3	0	191	0	0	145	0
7--8	5	123	4.065	22	81	27.16
12--13	18	40	45	13	31	41.935
All Repilcates Sum	Unexposed			Exposed
	His-GFP 0-24 hours (Teacher)			His-GFP 0-24 hours (Teacher)
Developmental Stage	# of apoptotic egg chambers	total egg chambers	% Apoptotic Events	# of apoptotic egg chambers	total egg chambers	% Apoptotic Events
2--3	0	515	0	1	469	0.215
7--8	16	316	5.086	72	221	33.190**
12--13	55	115	47.927	45	90	51.002
All Replicates Average	Unexposed			Exposed
	His-GFP 0-24 hours (Teacher)			His-GFP 0-24 hours (Teacher)
Developmental Stage	# of apoptotic egg chambers	total egg chambers	% Apoptotic Events	# of apoptotic egg chambers	total egg chambers	% Apoptotic Events
2--3	0 ± 0	171.667 ± 11.566	0 ± 0	0.334 ± 0.334	156.334 ± 6.960	0.215 ± 0.215
7--8	5.334 ± 0.882	105.334 ± 10.713	5.086 ± 0.747	24 ± 2	73.667 ± 4.667	33.190 ± 4.983
12--13	18.334 ± 0.882	38.334 ± 2.186	47.927 ± 1.505	15 ± 1.155	30 ± 3.215	51.002 ± 6.060

## Sheet: C
Supplementary File 1C: Absolute number of apoptotic egg chambers in teacher Canton-S flies 24 hours following wasp exposure or mock exposure (24-48 hour period in oviposition experiments). Each replicate, replicate sum, and replicate average along with standard error is shown (*P<0.05, **P<0.001).
Replicate 1	Unexposed			Exposed
	Canton S 24-48 hours (Teacher)			Canton S 24-48 hours (Teacher)
Developmental Stage	# of apoptotic egg chambers	total egg chambers	% Apoptotic Events	# of apoptotic egg chambers	total egg chambers	% Apoptotic Events
2--3	0	118	0	0	124	0
7--8	4	99	4.04	30	64	46.875
12--13	23	42	54.762	23	39	58.974
Replicate 2	Unexposed			Exposed
	Canton S 24-48 hours (Teacher)			Canton S 24-48 hours (Teacher)
Developmental Stage	# of apoptotic egg chambers	total egg chambers	% Apoptotic Events	# of apoptotic egg chambers	total egg chambers	% Apoptotic Events
2--3	0	117	0	1	127	0.787
7--8	2	91	2.198	28	56	50
12--13	27	50	54	22	45	48.889
Replicate 3	Unexposed			Exposed
	Canton S 24-48 hours (Teacher)			Canton S 24-48 hours (Teacher)
Developmental Stage	# of apoptotic egg chambers	total egg chambers	% Apoptotic Events	# of apoptotic egg chambers	total egg chambers	% Apoptotic Events
2--3	0	121	0	1	110	0.091
7--8	2	78	2.564	28	39	66.667
12--13	37	63	58.73	14	19	73.684
All Repilcates Sum	Unexposed			Exposed
	Canton S 24-48 hours (Teacher)			Canton S 24-48 hours (Teacher)
Developmental Stage	# of apoptotic egg chambers	total egg chambers	% Apoptotic Events	# of apoptotic egg chambers	total egg chambers	% Apoptotic Events
2--3	0	356	0	2	361	0.554
7--8	8	268	2.985	84	159	52.830**
12--13	87	155	56.129	59	103	57.281
All Replicates Average	Unexposed			Exposed
	Canton S 24-48 hours (Teacher)			Canton S 24-48 hours (Teacher)
Developmental Stage	# of apoptotic egg chambers	total egg chambers	% Apoptotic Events	# of apoptotic egg chambers	total egg chambers	% Apoptotic Events
2--3	0 ± 0	118.667 ± 1.202	0 ± 0	0.667 ± 0.334	120.334 ± 5.239	0.565 ± 0.285
7--8	2.667 ± 0.667	89.334 ± 6.119	2.934 ± 0.563	28 ± 1.155	53 ± 7.371	54.514 ± 6.143
12--13	29 ± 4.163	61.667 ± 6.119	55.831 ± 1.466	19.667 ± 2.848	34.334 ± 7.860	60.516 ± 7.199

## Sheet: D
Supplementary File 1D: Absolute number of apoptotic egg chambers in teacher GFP- Histone flies 24 hours following wasp exposure or mock exposure (24-48 hour period in oviposition experiments). Each replicate, replicate sum, and replicate average along with standard error is shown (*P<0.05, **P<0.001).
Replicate 1	Unexposed			Exposed
	His-GFP 24-48 hours (Teacher)			His-GFP 24-48 hours (Teacher)
Developmental Stage	# of apoptotic egg chambers	total egg chambers	% Apoptotic Events	# of apoptotic egg chambers	total egg chambers	% Apoptotic Events
2--3	0	242	0	0	198	0
7--8	5	146	3.424	32	119	26.891
12--13	23	45	51.112	18	34	52.941
Replicate 2	Unexposed			Exposed
	His-GFP 24-48 hours (Teacher)			His-GFP 24-48 hours (Teacher)
Developmental Stage	# of apoptotic egg chambers	total egg chambers	% Apoptotic Events	# of apoptotic egg chambers	total egg chambers	% Apoptotic Events
2--3	0	223	0	3	172	1.744
7--8	4	156	2.564	27	100	27
12--13	20	41	48.78	19	35	54.286
Replicate 3	Unexposed			Exposed
	His-GFP 24-48 hours (Teacher)			His-GFP 24-48 hours (Teacher)
Developmental Stage	# of apoptotic egg chambers	total egg chambers	% Apoptotic Events	# of apoptotic egg chambers	total egg chambers	% Apoptotic Events
2--3	0	178	0	3	168	1.786
7--8	8	129	6.202	26	81	32.099
12--13	14	21	66.667	14	23	60.87
All Repilcates Sum	Unexposed			Exposed
	His-GFP 24-48 hours (Teacher)			His-GFP 24-48 hours (Teacher)
Developmental Stage	# of apoptotic egg chambers	total egg chambers	% Apoptotic Events	# of apoptotic egg chambers	total egg chambers	% Apoptotic Events
2--3	0	643	0	6	538	1.115*
7--8	17	431	3.944	85	300	28.334**
12--13	57	107	53.271	51	92	55.435
All Replicates Average	Unexposed			Exposed
	His-GFP 24-48 hours (Teacher)			His-GFP 24-48 hours (Teacher)
Developmental Stage	# of apoptotic egg chambers	total egg chambers	% Apoptotic Events	# of apoptotic egg chambers	total egg chambers	% Apoptotic Events
2--3	0 ± 0	214.334 ± 18.977	0 ± 0	2 ± 1	179.334 ± 9.404	1.177 ± 0.588
7--8	5.667 ± 1.202	143.667 ± 7.881	4.063 ± 1.098	28.334 ± 1.856	100 ± 10.970	28.663 ± 1.718
12--13	19 ± 2.646	35.667 ± 7.424	55.519 ± 5.614	17 ± 30.667	30.667 ± 3.844	56.032 ± 2.450

## Sheet: E
Supplementary File 1E: Absolute number of apoptotic egg chambers in Canton-S flies fed yeast paste immediately following wasp exposure or mock exposure (0-24 hour period in oviposition experiments). Each replicate, replicate sum, and replicate average along with standard error is shown (*P<0.05, **P<0.001).
Replicate 1	Unexposed			Exposed
	Canton S with yeast paste 0-24 hours			Canton S with yeast paste 0-24 hours
Developmental Stage	# of apoptotic egg chambers	total egg chambers	% Apoptotic Events	# of apoptotic egg chambers	total egg chambers	% Apoptotic Events
2--3	0	162	0.617	0	145	0
7--8	1	104	0.962	27	78	34.615
12--13	23	50	46	24	54	44.444
Replicate 2	Unexposed			Exposed
	Canton S with yeast paste 0-24 hours			Canton S with yeast paste 0-24 hours
Developmental Stage	# of apoptotic egg chambers	total egg chambers	% Apoptotic Events	# of apoptotic egg chambers	total egg chambers	% Apoptotic Events
2--3	0	171	0	0	154	0
7--8	1	103	0.971	28	68	41.176
12--13	22	62	35.484	20	45	44.444
Replicate 3	Unexposed			Exposed
	Canton S with yeast paste 0-24 hours			Canton S with yeast paste 0-24 hours
Developmental Stage	# of apoptotic egg chambers	total egg chambers	% Apoptotic Events	# of apoptotic egg chambers	total egg chambers	% Apoptotic Events
2--3	0	172	0	0	156	0
7--8	0	105	0	20	65	30.77
12--13	28	65	43.077	10	29	34.483
All Repilcates Sum	Unexposed			Exposed
	Canton S with yeast paste 0-24 hours			Canton S with yeast paste 0-24 hours
Developmental Stage	# of apoptotic egg chambers	total egg chambers	% Apoptotic Events	# of apoptotic egg chambers	total egg chambers	% Apoptotic Events
2--3	1	505	0.206	0	455	0
7--8	2	312	0.644	75	211	35.52
12--13	73	177	41.52	54	128	41.124
All Replicates Average	Unexposed			Exposed
	Canton S with yeast paste 0-24 hours			Canton S with yeast paste 0-24 hours
Developmental Stage	# of apoptotic egg chambers	total egg chambers	% Apoptotic Events	# of apoptotic egg chambers	total egg chambers	% Apoptotic Events
2--3	0.333 ± 0.333	168.334 ± 3.180	0.206 ± 0.206	0 ± 0	151.667 ± 3.383	0 ± 0
7--8	0.667 ± 0.333	104 ± 0.577	0.644 ± 0.322	25 ± 2.517	70.334 ± 3.930	35.520 ± 3.038
12--13	24.334 ± 1.856	59 ± 4.583	41.520 ± 3.134	18 ± 4.163	42.667 ± 7.311	41.124 ± 3.321

## Sheet: F
Supplementary File 1F: Absolute number of apoptotic egg chambers in student GFP- Histone flies 24 hours following wasp exposure or mock exposure (24-48 hour period in oviposition experiments). Each replicate, replicate sum, and replicate average along with standard error is shown (*P<0.05, **P<0.001).
Replicate 1	Unexposed			Exposed
	His-GFP as students (24-48 hours)			His-GFP as students (24-48 hours)
Developmental Stage	# of apoptotic egg chambers	total egg chambers	% Apoptotic Events	# of apoptotic egg chambers	total egg chambers	% Apoptotic Events
2--3	0	115	0	0	123	0
7--8	3	104	2.884	29	87	33.334
12--13	33	58	56.897	23	47	48.936
Replicate 2	Unexposed			Exposed
	His-GFP as students (24-48 hours)			His-GFP as students (24-48 hours)
Developmental Stage	# of apoptotic egg chambers	total egg chambers	% Apoptotic Events	# of apoptotic egg chambers	total egg chambers	% Apoptotic Events
2--3	0	124	0	0	133	0
7--8	4	96	4.167	30	75	40
12--13	48	65	73.846	30	54	55.556
Replicate 3	Unexposed			Exposed
	His-GFP as students (24-48 hours)			His-GFP as students (24-48 hours)
Developmental Stage	# of apoptotic egg chambers	total egg chambers	% Apoptotic Events	# of apoptotic egg chambers	total egg chambers	% Apoptotic Events
2--3	0	123	0	0	109	0
7--8	3	89	3.371	23	47	48.936
12--13	38	65	58.462	24	39	61.538
All Repilcates Sum	Unexposed			Exposed
	His-GFP as students (24-48 hours)			His-GFP as students (24-48 hours)
Developmental Stage	# of apoptotic egg chambers	total egg chambers	% Apoptotic Events	# of apoptotic egg chambers	total egg chambers	% Apoptotic Events
2--3	0	362	0	0	365	0
7--8	10	289	3.46	82	209	39.234**
12--13	119	188	63.298	77	140	55
All Replicates Average	Unexposed			Exposed
	His-GFP as students (24-48 hours)			His-GFP as students (24-48 hours)
Developmental Stage	# of apoptotic egg chambers	total egg chambers	% Apoptotic Events	# of apoptotic egg chambers	total egg chambers	% Apoptotic Events
2--3	0± 0	120.667±2.848	0± 0	0± 0	121.667±6.960	0± 0
7--8	3.334 ± 0.334	96.334 ± 4.334	3.474 ± 0.374	27.334 ± 2.186	69.667 ± 411.851	40.756 ± 4.520
12--13	39.667 ± 4.163	39.667 ± 2.334	63.068 ± 5.408	25.667 ± 2.186	46.667 ± 4.334	55.343 ± 3.640

## Sheet: G
Supplementary File 1G: Absolute number of apoptotic egg chambers in student Canton-S flies 24 hours following wasp exposure or mock exposure (24-48 hour period in oviposition experiments). Each replicate, replicate sum, and replicate average along with standard error is shown (*P<0.05, **P<0.001).
Replicate 1	Unexposed			Exposed
	Canton S as students (24-48 hours)			Canton S as students (24-48 hours)
Developmental Stage	# of apoptotic egg chambers	total egg chambers	% Apoptotic Events	# of apoptotic egg chambers	total egg chambers	% Apoptotic Events
2--3	0	198	0	0	204	0
7--8	5	144	3.473	22	131	16.794
12--13	17	32	53.125	17	38	44.737
Replicate 2	Unexposed			Exposed
	Canton S as students (24-48 hours)			Canton S as students (24-48 hours)
Developmental Stage	# of apoptotic egg chambers	total egg chambers	% Apoptotic Events	# of apoptotic egg chambers	total egg chambers	% Apoptotic Events
2--3	0	181	0	0	166	0
7--8	4	147	2.721	22	80	27.5
12--13	15	31	48.287	22	41	53.659
Replicate 3	Unexposed			Exposed
	Canton S as students (24-48 hours)			Canton S as students (24-48 hours)
Developmental Stage	# of apoptotic egg chambers	total egg chambers	% Apoptotic Events	# of apoptotic egg chambers	total egg chambers	% Apoptotic Events
2--3	0	169	0	2	166	1.205
7--8	6	100	6	18	67	26.866
12--13	17	32	53.125	13	26	50
All Repilcates Sum	Unexposed			Exposed
	Canton S as students (24-48 hours)			Canton S as students (24-48 hours)
Developmental Stage	# of apoptotic egg chambers	total egg chambers	% Apoptotic Events	# of apoptotic egg chambers	total egg chambers	% Apoptotic Events
2--3	0	548	0	0	536	0
7--8	15	391	3.836	62	278	22.302**
12--13	49	95	51.579	52	105	49.524
All Replicates Average	Unexposed			Exposed
	Canton S as students (24-48 hours)			Canton S as students (24-48 hours)
Developmental Stage	# of apoptotic egg chambers	total egg chambers	% Apoptotic Events	# of apoptotic egg chambers	total egg chambers	% Apoptotic Events
2--3	0± 0	182.667±8.413	0± 0	0± 0	178.667±12.667	0± 0
7--8	5 ± 0.577	130.334 ± 15.191	4.064 ± 0.992	20.667 ± 1.334	92.667 ± 19.531	23.720 ± 3.468
12--13	16.334 ± 0.667	31.667 ± 0.334	51.546 ± 1.579	17.334 ± 2.603	35 ± 4.583	49.651 ± 2.589

## Sheet: H
Supplementary File 1H: Absolute number of apoptotic egg chambers in Dcp-1[RNAi] flies immediately following wasp exposure or mock exposure (0-24 hour period in oviposition experiments). Each replicate, replicate sum, and replicate average along with standard error is shown (*P<0.05, **P<0.001).
Replicate 1	Unexposed			Exposed
	Dcp-1 [RNAi] (0-24 hours)			Dcp-1 [RNAi] (0-24 hours)
Developmental Stage	# of apoptotic egg chambers	total egg chambers	% Apoptotic Events	# of apoptotic egg chambers	total egg chambers	% Apoptotic Events
2--3	0	202	0	0	199	0
7--8	3	124	2.419	5	147	3.401
12--13	24	61	39.344	36	75	48
Replicate 2	Unexposed			Exposed
	Dcp-1 [RNAi] (0-24 hours)			Dcp-1 [RNAi] (0-24 hours)
Developmental Stage	# of apoptotic egg chambers	total egg chambers	% Apoptotic Events	# of apoptotic egg chambers	total egg chambers	% Apoptotic Events
2--3	0	205	0	0	182	0
7--8	2	126	1.587	1	115	0.87
12--13	18	50	55.882	17	36	47.223
Replicate 3	Unexposed			Exposed
	Dcp-1 [RNAi] (0-24 hours)			Dcp-1 [RNAi] (0-24 hours)
Developmental Stage	# of apoptotic egg chambers	total egg chambers	% Apoptotic Events	# of apoptotic egg chambers	total egg chambers	% Apoptotic Events
2--3	0	182	0	0	199	0
7--8	4	134	2.985	2	127	1.575
12--13	19	34	55.882	29	55	52.727
All Repilcates Sum	Unexposed			Exposed
	Dcp-1 [RNAi] (0-24 hours)			Dcp-1 [RNAi] (0-24 hours)
Developmental Stage	# of apoptotic egg chambers	total egg chambers	% Apoptotic Events	# of apoptotic egg chambers	total egg chambers	% Apoptotic Events
2--3	0	589	0	0	580	0
7--8	9	384	2.331	8	389	1.95
12--13	61	145	43.742	52	166	49.316
All Replicates Average	Unexposed			Exposed
	Dcp-1 [RNAi] (0-24 hours)			Dcp-1 [RNAi] (0-24 hours)
Developmental Stage	# of apoptotic egg chambers	total egg chambers	% Apoptotic Events	# of apoptotic egg chambers	total egg chambers	% Apoptotic Events
2--3	0±0	196.334±7.219	0±0	0±0	193.334±5.667	0±0
7--8	3 ± 0.577	128 ± 3.055	2.331 ± 0.406	2.667 ± 1.202	129.667 ± 9.334	1.949 ± 0.754
12--13	20.334 ± 1.856	48.334 ± 7.839	43.742 ± 6.146	27.334 ± 5.548	55.334 ± 11.26	49.316 ± 1.720

## Sheet: I
Supplementary File 1I: Absolute number of apoptotic egg chambers in teacher Dcp- 1[RNAi] flies 24 hours following wasp exposure or mock exposure (24-48 hour period in oviposition experiments). Each replicate, replicate sum, and replicate average along with standard error is shown (*P<0.05, **P<0.001).
Replicate 1	Unexposed			Exposed
	Dcp-1 [RNAi] (24-48 hours)			Dcp-1 [RNAi] (24-48 hours)
Developmental Stage	# of apoptotic egg chambers	total egg chambers	% Apoptotic Events	# of apoptotic egg chambers	total egg chambers	% Apoptotic Events
2--3	0	187	0	0	217	0
7--8	2	115	1.739	1	139	0.719
12--13	28	53	52.83	23	44	52.272
Replicate 2	Unexposed			Exposed
	Dcp-1 [RNAi] (24-48 hours)			Dcp-1 [RNAi] (24-48 hours)
Developmental Stage	# of apoptotic egg chambers	total egg chambers	% Apoptotic Events	# of apoptotic egg chambers	total egg chambers	% Apoptotic Events
2--3	0	177	0	0	236	0
7--8	1	123	0.813	1	123	0.813
12--13	23	40	57.5	21	40	52.5
Replicate 3	Unexposed			Exposed
	Dcp-1 [RNAi] (24-48 hours)			Dcp-1 [RNAi] (24-48 hours)
Developmental Stage	# of apoptotic egg chambers	total egg chambers	% Apoptotic Events	# of apoptotic egg chambers	total egg chambers	% Apoptotic Events
2--3	0	224	0	0	201	0
7--8	2	125	1.6	1	113	0.885
12--13	24	48	50	25	44	56.818
All Repilcates Sum	Unexposed			Exposed
	Dcp-1 [RNAi] (24-48 hours)			Dcp-1 [RNAi] (24-48 hours)
Developmental Stage	# of apoptotic egg chambers	total egg chambers	% Apoptotic Events	# of apoptotic egg chambers	total egg chambers	% Apoptotic Events
2--3	0	588	0	0	654	0
7--8	5	363	1.377	3	375	0.8
12--13	75	141	53.191	69	128	53.906
All Replicates Average	Unexposed			Exposed
	Dcp-1 [RNAi] (24-48 hours)			Dcp-1 [RNAi] (24-48 hours)
Developmental Stage	# of apoptotic egg chambers	total egg chambers	% Apoptotic Events	# of apoptotic egg chambers	total egg chambers	% Apoptotic Events
2--3	0± 0	196±14.295	0± 0	0± 0	218±10.116	0± 0
7--8	1.667 ± 0.334	121 ± 3.055	1.384 ± 0.288	1 ± 0	125 ± 7.572	0.806 ± 0.048
12--13	25 ± 1.528	47 ± 3.786	53.443 ± 2.187	23 ± 1.155	42.667 ± 1.334	53.864 ± 1.479

## Sheet: J
Supplementary File 1J: Absolute number of apoptotic egg chambers in student GFP-Histone flies, paired with Dcp-1[RNAi] teachers, 24 hours following wasp exposure or mock exposure (24-48 hour period in oviposition experiments). Each replicate, replicate sum, and replicate average along with standard error is shown (*P<0.05, **P<0.001).
Replicate 1	Unexposed			Exposed
	His-GFP students (Dcp-1[RNAi] Teachers) (24-48 hours)			His-GFP students (Dcp-1[RNAi] Teachers) (24-48 hours)
Developmental Stage	# of apoptotic egg chambers	total egg chambers	% Apoptotic Events	# of apoptotic egg chambers	total egg chambers	% Apoptotic Events
2--3	0	200	0	0	215	0
7--8	0	126	0	29	105	27.619
12--13	34	64	53.125	21	39	53.846
Replicate 2	Unexposed			Exposed
	His-GFP students (Dcp-1[RNAi] Teachers) (24-48 hours)			His-GFP students (Dcp-1[RNAi] Teachers) (24-48 hours)
Developmental Stage	# of apoptotic egg chambers	total egg chambers	% Apoptotic Events	# of apoptotic egg chambers	total egg chambers	% Apoptotic Events
2--3	0	182	0	0	208	0
7--8	1	111	0.901	24	78	30.769
12--13	22	35	62.857	16	32	50
Replicate 3	Unexposed			Exposed
	His-GFP students (Dcp-1[RNAi] Teachers) (24-48 hours)			His-GFP students (Dcp-1[RNAi] Teachers) (24-48 hours)
Developmental Stage	# of apoptotic egg chambers	total egg chambers	% Apoptotic Events	# of apoptotic egg chambers	total egg chambers	% Apoptotic Events
2--3	0	203	0	0	211	0
7--8	2	121	1.653	25	95	26.316
12--13	19	34	55.882	18	36	50
All Repilcates Sum	Unexposed			Exposed
	His-GFP students (Dcp-1[RNAi] Teachers) (24-48 hours)			His-GFP students (Dcp-1[RNAi] Teachers) (24-48 hours)
Developmental Stage	# of apoptotic egg chambers	total egg chambers	% Apoptotic Events	# of apoptotic egg chambers	total egg chambers	% Apoptotic Events
2--3	0	588	0	0	634	0
7--8	3	358	0.838	78	278	28.058
12--13	75	133	56.391	55	107	51.402
All Replicates Average	Unexposed			Exposed
	His-GFP students (Dcp-1[RNAi] Teachers) (24-48 hours)			His-GFP students (Dcp-1[RNAi] Teachers) (24-48 hours)
Developmental Stage	# of apoptotic egg chambers	total egg chambers	% Apoptotic Events	# of apoptotic egg chambers	total egg chambers	% Apoptotic Events
2--3	0± 0	195±6.557	0± 0	0± 0	211.334±2.028	0± 0
7--8	1 ± 0.577	119.334 ± 4.410	0.851 ± 0.4778	26 ± 1.528	92.667 ± 7.881	28.235 ± 1.322
12--13	25 ± 4.583	44.334 ± 9.838	57.288 ± 2.896	18.334 ± 1.453	35.667 ± 2.028	51.282 ± 1.282

[truncated: 2 more sheets: K, L]
